# Supplementary material for: Discovery of RNA Biomarkers for Prostate Cancer Using Cross-Platform Transcriptomics
Source: Int J Mol Sci. 2024 Nov 6;25(22):11907. doi: 10.3390/ijms252211907 (PMC11593515; doi:10.3390/ijms252211907)
Supplement: Supplementary file 1 [file ijms-25-11907-s001.zip]

Archive with 1 entries (1 files):
- ijms-3287135-supplementary.pdf
